# Supplementary material for: Carboxylated Mesoporous Carbon Nanoparticles as Bicalutamide Carriers with Improved Biopharmaceutical and Chemo-Photothermal Characteristics
Source: Molecules. 2025 Jul 22;30(15):3055. doi: 10.3390/molecules30153055 (PMC12348955; doi:10.3390/molecules30153055)
Supplement: Supplementary file 1 [file molecules-30-03055-s001.zip]

Archive with 1 entries (1 files):
- molecules-3739020-supplementary.pdf
